# Supplementary material for: A macaque connectome for large-scale network simulations in TheVirtualBrain
Source: Sci Data. 2019 Jul 17;6:123. doi: 10.1038/s41597-019-0129-z (PMC6637142; doi:10.1038/s41597-019-0129-z)
Supplement: Supplementary file 1 — Download metadata file [file 41597_2019_129_MOESM1_ESM.zip]

Archive with 4 entries (4 files):
- a_Shen713A_dwi.txt
- s_Shen713A_study.txt
- a_Shen713A_fmri.txt
- i_Investigation.txt
