# Supplementary material for: A macaque connectome for large-scale network simulations in TheVirtualBrain
Source: Sci Data. 2019 Jul 17;6:123. doi: 10.1038/s41597-019-0129-z (PMC6637142; doi:10.1038/s41597-019-0129-z)
Supplement: Supplementary file 1 — Download metadata file [file 41597_2019_129_MOESM1_ESM.zip › s_Shen713A_study.txt]

Source Name	Characteristics[organism]	Term Source REF	Term Accession Number	Characteristics[organism part]	Term Source REF	Term Accession Number	Protocol REF	Sample Name
male adult macaque monkeys	Macaca	NCBITaxon	NCBITaxon:9539	brain	UBERON	UBERON:0000955	subject preparation	sub-01
male adult macaque monkeys	Macaca	NCBITaxon	NCBITaxon:9539	brain	UBERON	UBERON:0000955	subject preparation	sub-02
male adult macaque monkeys	Macaca	NCBITaxon	NCBITaxon:9539	brain	UBERON	UBERON:0000955	subject preparation	sub-03
male adult macaque monkeys	Macaca	NCBITaxon	NCBITaxon:9539	brain	UBERON	UBERON:0000955	subject preparation	sub-04
male adult macaque monkeys	Macaca	NCBITaxon	NCBITaxon:9539	brain	UBERON	UBERON:0000955	subject preparation	sub-05
male adult macaque monkeys	Macaca	NCBITaxon	NCBITaxon:9539	brain	UBERON	UBERON:0000955	subject preparation	sub-06
male adult macaque monkeys	Macaca	NCBITaxon	NCBITaxon:9539	brain	UBERON	UBERON:0000955	subject preparation	sub-07
male adult macaque monkeys	Macaca	NCBITaxon	NCBITaxon:9539	brain	UBERON	UBERON:0000955	subject preparation	sub-08
male adult macaque monkeys	Macaca	NCBITaxon	NCBITaxon:9539	brain	UBERON	UBERON:0000955	subject preparation	sub-09
