# Supplementary material for: A macaque connectome for large-scale network simulations in TheVirtualBrain
Source: Sci Data. 2019 Jul 17;6:123. doi: 10.1038/s41597-019-0129-z (PMC6637142; doi:10.1038/s41597-019-0129-z)
Supplement: Supplementary file 1 — Download metadata file [file 41597_2019_129_MOESM1_ESM.zip › a_Shen713A_fmri.txt]

Sample Name	Protocol REF	Parameter Value[instrument]	Parameter Value[manufacturer]	Assay Name	Raw Data File	Comment[Data Repository]	Comment[Data Record Accession]	Comment[Data Record URI]	Protocol REF	Derived Data File	Comment[Data Repository]	Comment[Data Record Accession]	Comment[Data Record URI]
sub-01	Neuroimaging data acquisition & preprocessing	7-T MAGNETOM	Siemens	imaging data for sub-01	anat;func	OpenNeuro	doi:10.18112/openneuro.ds001875.v1.0.3	https://doi.org/10.18112/openneuro.ds001875.v1.0.3	Macaque connectome construction	TheVirtualBrain connectome data	Zenodo	doi:10.5281/zenodo.1471588	https://doi.org/10.5281/zenodo.1471588
sub-02	Neuroimaging data acquisition & preprocessing	7-T MAGNETOM	Siemens	imaging data for sub-02	anat;func	OpenNeuro	doi:10.18112/openneuro.ds001875.v1.0.3	https://doi.org/10.18112/openneuro.ds001875.v1.0.3	Macaque connectome construction	TheVirtualBrain connectome data	Zenodo	doi:10.5281/zenodo.1471588	https://doi.org/10.5281/zenodo.1471588
sub-03	Neuroimaging data acquisition & preprocessing	7-T MAGNETOM	Siemens	imaging data for sub-03	anat;func	OpenNeuro	doi:10.18112/openneuro.ds001875.v1.0.3	https://doi.org/10.18112/openneuro.ds001875.v1.0.3	Macaque connectome construction	TheVirtualBrain connectome data	Zenodo	doi:10.5281/zenodo.1471588	https://doi.org/10.5281/zenodo.1471588
sub-04	Neuroimaging data acquisition & preprocessing	7-T MAGNETOM	Siemens	imaging data for sub-04	anat;func	OpenNeuro	doi:10.18112/openneuro.ds001875.v1.0.3	https://doi.org/10.18112/openneuro.ds001875.v1.0.3	Macaque connectome construction	TheVirtualBrain connectome data	Zenodo	doi:10.5281/zenodo.1471588	https://doi.org/10.5281/zenodo.1471588
sub-05	Neuroimaging data acquisition & preprocessing	7-T MAGNETOM	Siemens	imaging data for sub-05	anat;func	OpenNeuro	doi:10.18112/openneuro.ds001875.v1.0.3	https://doi.org/10.18112/openneuro.ds001875.v1.0.3	Macaque connectome construction	TheVirtualBrain connectome data	Zenodo	doi:10.5281/zenodo.1471588	https://doi.org/10.5281/zenodo.1471588
sub-06	Neuroimaging data acquisition & preprocessing	7-T MAGNETOM	Siemens	imaging data for sub-06	anat;func	OpenNeuro	doi:10.18112/openneuro.ds001875.v1.0.3	https://doi.org/10.18112/openneuro.ds001875.v1.0.3	Macaque connectome construction	TheVirtualBrain connectome data	Zenodo	doi:10.5281/zenodo.1471588	https://doi.org/10.5281/zenodo.1471588
sub-07	Neuroimaging data acquisition & preprocessing	7-T MAGNETOM	Siemens	imaging data for sub-07	anat;func	OpenNeuro	doi:10.18112/openneuro.ds001875.v1.0.3	https://doi.org/10.18112/openneuro.ds001875.v1.0.3	Macaque connectome construction	TheVirtualBrain connectome data	Zenodo	doi:10.5281/zenodo.1471588	https://doi.org/10.5281/zenodo.1471588
sub-08	Neuroimaging data acquisition & preprocessing	7-T MAGNETOM	Siemens	imaging data for sub-08	anat;func	OpenNeuro	doi:10.18112/openneuro.ds001875.v1.0.3	https://doi.org/10.18112/openneuro.ds001875.v1.0.3	Macaque connectome construction	TheVirtualBrain connectome data	Zenodo	doi:10.5281/zenodo.1471588	https://doi.org/10.5281/zenodo.1471588
sub-09	Neuroimaging data acquisition & preprocessing	7-T MAGNETOM	Siemens	imaging data for sub-09	anat;func	OpenNeuro	doi:10.18112/openneuro.ds001875.v1.0.3	https://doi.org/10.18112/openneuro.ds001875.v1.0.3	Macaque connectome construction	TheVirtualBrain connectome data	Zenodo	doi:10.5281/zenodo.1471588	https://doi.org/10.5281/zenodo.1471588
