# Supplementary material for: A macaque connectome for large-scale network simulations in TheVirtualBrain
Source: Sci Data. 2019 Jul 17;6:123. doi: 10.1038/s41597-019-0129-z (PMC6637142; doi:10.1038/s41597-019-0129-z)
Supplement: Supplementary file 1 — Download metadata file [file 41597_2019_129_MOESM1_ESM.zip › i_Investigation.txt]

# Investigation File generated for Scientific Data with Investigation File Authoring Tool version 0.1.0 on 26/06/2019 - This metadata file is CC0
ONTOLOGY SOURCE REFERENCE
Term Source Name	NCBITaxon	UBERON	ERO	EFO	NCIT	FBbi
Term Source File	http://data.bioontology.org/ontologies/NCBITAXON	http://data.bioontology.org/ontologies/UBERON	http://data.bioontology.org/ontologies/ERO	http://data.bioontology.org/ontologies/EFO	http://data.bioontology.org/ontologies/NCIT	http://data.bioontology.org/ontologies/FBbi
Term Source Version	2016AB	releases/2014-06-15	2013-08-02	3.6.0	17.06d	
Term Source Description	National Center for Biotechnology Information (NCBI) Organismal Classification	Uber Anatomy Ontology	Eagle-I Research Resource Ontology	Experimental Factor Ontology	National Cancer Institute Thesaurus	Biological Imaging Methods Ontology
INVESTIGATION
Investigation Identifier
Investigation Title
Investigation Description
Investigation Submission Date
Investigation Public Release Date
INVESTIGATION PUBLICATIONS
Investigation PubMed ID
Investigation Publication DOI
Investigation Publication Author List
Investigation Publication Title
Investigation Publication Status
Investigation Publication Status Term Accession Number
Investigation Publication Status Term Source REF
INVESTIGATION CONTACTS
Investigation Person Last Name
Investigation Person Mid Initials
Investigation Person First Name
Investigation Person Address
Investigation Person Phone
Investigation Person Fax
Investigation Person Email
Investigation Person Affiliation
Investigation Person Roles
Investigation Person Roles Term Accession Number
Investigation Person Roles Term Source REF
STUDY
Study Identifier	10.1038/s41597-019-0129-z
Study Title	A macaque connectome for large-scale network simulations in TheVirtualBrain
Study Submission Date	18/12/2018
Study Public Release Date	17/07/2019
Study Description	https://www.nature.com/articles/s41597-019-0129-z
Study File Name	s_Shen713A_study.txt
Comment[Subject Keywords]	""
Comment[Manuscript Licence]	CC BY-4.0
Comment[Experimental Metadata Licence]	CC0
Comment[Supplementary Information File Name]
Comment[Supplementary Information File Type]
Comment[Supplementary Information File URL]
Comment[Data Repository]	OpenNeuro ;Zenodo
Comment[Data Record Accession]	doi:10.18112/openneuro.ds001875.v1.0.3;doi:10.5281/zenodo.1471588
Comment[Data Record URI]	https://doi.org/10.18112/openneuro.ds001875.v1.0.3;https://doi.org/10.5281/zenodo.1471588
STUDY DESIGN DESCRIPTORS
Study Design Type	data integration objective	source-based data transformation objective	modeling and simulation objective
Study Design Type Term Accession Number	ERO:0100092	ERO:0100039	ERO:0100102
Study Design Type Term Source REF	ERO	ERO	ERO
STUDY PUBLICATIONS
Study PubMed ID	""	""
Study Publication DOI	doi:10.1016/j.neuroimage.2019.02.018	doi:10.1093/cercor/bhw198
Study Publication Author List	""	""
Study Publication Title	""	""
Study Publication Status	published	published
Study Publication Status Term Accession Number		
Study Publication Status Term Source REF		
STUDY FACTORS
Study Factor Name
Study Factor Type
Study Factor Type Term Accession Number
Study Factor Type Term Source REF
STUDY ASSAYS
Study Assay Measurement Type	brain measurement	brain measurement
Study Assay Measurement Type Term Accession Number	http://www.ebi.ac.uk/efo/EFO_0004464	http://www.ebi.ac.uk/efo/EFO_0004464
Study Assay Measurement Type Term Source REF	EFO	EFO
Study Assay Technology Type	functional magnetic resonance imaging	Diffusion Weighted Imaging
Study Assay Technology Type Term Accession Number	ERO:0002178	NCIT:C111116
Study Assay Technology Type Term Source REF	ERO	NCIT
Study Assay Technology Platform	instrument;manufacturer	instrument;manufacturer
Study Assay File Name	a_Shen713A_fmri.txt	a_Shen713A_dwi.txt
STUDY PROTOCOLS
Study Protocol Name	subject preparation	Neuroimaging data acquisition & preprocessing	Macaque connectome construction
Study Protocol Type	sample preparation method	functional magnetic resonance imaging	data transformation
Study Protocol Type Term Accession Number	FBbi:00000001	ERO:0002178	OBI:0200000
Study Protocol Type Term Source REF	FBbi	ERO	ERO
Study Protocol Description			
Study Protocol URI	""	""	""
Study Protocol Version			
Study Protocol Parameters Name	""	instrument;manufacturer	""
Study Protocol Parameters Name Term Accession Number	""	""	""
Study Protocol Parameters Name Term Source REF	""	""	""
Study Protocol Components Name	""	""	""
Study Protocol Components Type	""	""	""
Study Protocol Components Type Term Accession Number	""	""	""
Study Protocol Components Type Term Source REF	""	""	""
STUDY CONTACTS
Study Person Last Name	Shen	Bezgin	Schirner	Ritter	Everling	McIntosh
Study Person First Name	Kelly	Gleb	Michael	Petra	Stefan	Anthony R.
Study Person Mid Initials
Study Person Email	kshen@research.baycrest.org	""	""	""	""	""
Study Person Phone
Study Person Fax
Study Person Address
Study Person Affiliation	Rotman Research Institute, Baycrest, Toronto, Ontario, Canada	Montreal Neurological Institute, McGill University, Montreal, Quebec, Canada	Charité – Universitätsmedizin Berlin, corporate member of Freie Universität Berlin, Humboldt-Universität zu Berlin, and Berlin Institute of Health, Department of Neurology, Berlin, Germany	Charité – Universitätsmedizin Berlin, corporate member of Freie Universität Berlin, Humboldt-Universität zu Berlin, and Berlin Institute of Health, Department of Neurology, Berlin, Germany	Robarts Research Institute, University of Western Ontario, London, Ontario, Canada	Rotman Research Institute, Baycrest, Toronto, Ontario, Canada
Study Person Roles
Study Person Roles Term Accession Number
Study Person Roles Term Source REF
Comment[Study Person ORCID]	""	""	""	""	""	""
Comment[Funder]
Comment[FundRef ID]
Comment[Funder Term Source REF]
Comment[Grant Identifier]
